# Supplementary material for: Qualitative system dynamics modelling to support the design and implementation of tuberculosis infection prevention and control measures in South African primary healthcare facilities
Source: Health Policy Plan. 2024 Aug 31;39(10):1041–54. doi: 10.1093/heapol/czae084 (PMC11562122; doi:10.1093/heapol/czae084)
Supplement: czae084_Supp [file czae084_supp.zip]

Archive with 2 entries (2 files):
- Supplementary File 1.docx
- Supplementary File 2_CLEAN.docx
